# Supplementary material for: Educational Apps and Dog Behavioural Problem Prevention: Associations Between the Zigzag Dog-Training App and Behavioural Problems
Source: Animals (Basel). 2025 Feb 12;15(4):520. doi: 10.3390/ani15040520 (PMC11851379; doi:10.3390/ani15040520)
Supplement: Supplementary file 1 [file animals-15-00520-s001.zip]

Archive with 2 entries (2 files):
- animals-3398467-supplementary File S1.pdf
- animals-3398467-supplementary-proofreading.pdf
